# Supplementary material for: Targeting Activin Receptor-like Kinase 2 Using Heterobifunctional Protein Degraders
Source: J Med Chem. 2026 May 4;69(9):11524–46. doi: 10.1021/acs.jmedchem.6c00714 (PMC13181787; doi:10.1021/acs.jmedchem.6c00714)
Supplement: Supplementary file 2 [file jm6c00714_si_002.csv]

Compound	SMILES
11	CC(C(C1=CC(OC)=C(OC)C(OC)=C1)=CN=C2)=C2C(C=C3)=CC=C3N(CC4)CCN4CCOCCOCCOC5=CC=C(C(N(C6CCC(NC6=O)=O)C7=O)=O)C7=C5
12	CC(C(C1=CC(OC)=C(OC)C(OC)=C1)=CN=C2)=C2C(C=C3)=CC=C3N(CC4)CCN4CCOCCOCCOCC(N[C@@H](C(C)(C)C)C(N5[C@H](C(NCC6=CC=C(C7=C(C)N=CS7)C=C6)=O)C[C@@H](O)C5)=O)=O
13	CC1=C(C2=CC=C(N3CCN(CC4CCN(C5=CC=C(C(N(C6CCC(NC6=O)=O)C7=O)=O)C7=C5)CC4)CC3)C=C2)C=NC=C1C8=CC(OC)=C(OC)C(OC)=C8
14	CC1=C(C2=CC=C(N3CCN(C(C4CCN(C5=CC=C(C(N(C6CCC(NC6=O)=O)C7=O)=O)C7=C5)CC4)=O)CC3)C=C2)C=NC=C1C8=CC(OC)=C(OC)C(OC)=C8
15	CC1=C(C2=CC=C(N3CCN(C(C4(F)CCN(C5=CC=C(C(N(C6CCC(NC6=O)=O)C7=O)=O)C7=C5)CC4)=O)CC3)C=C2)C=NC=C1C8=CC(OC)=C(OC)C(OC)=C8
16	CC1=C(C2=CC=C(N3CCN(C(C4CN(C5=CC=C(C(N(C6CCC(NC6=O)=O)C7=O)=O)C7=C5)C4)=O)CC3)C=C2)C=NC=C1C8=CC(OC)=C(OC)C(OC)=C8
17	CC1=C(C2=CC=C(N3CCN(C(C4=CC=C(OC)C(N5C(NC(CC5)=O)=O)=C4)=O)CC3)C=C2)C=NC=C1C6=CC(OC)=C(OC)C(OC)=C6
18	CC1=C(C2=CC=C(N3CCN(CC4CCN(C(C5=CC(N6C(NC(CC6)=O)=O)=C(OC)C=C5)=O)CC4)CC3)C=C2)C=NC=C1C7=CC(OC)=C(OC)C(OC)=C7
19	CC1=C(C2=CC=C(N3CCN(CC4CCN(C5=CC=C(C(N(C6CCC(N(C)C6=O)=O)C7=O)=O)C7=C5)CC4)CC3)C=C2)C=NC=C1C8=CC(OC)=C(OC)C(OC)=C8
20	CC1=C(C2=CC=C(N3CCN(CC4CCN(C5=CC=C(C(N(C6CCC(NC6=O)=O)C7=O)=O)C7=C5)CC4)CC3)C=C2)C=NC=C1C8=CC(OC)=C(F)C(OC)=C8
21	CC1=C(C2=CC=C(N3CCN(C(C4CCN(C5=CC=C(C(N(C6CCC(NC6=O)=O)C7=O)=O)C7=C5)CC4)=O)CC3)C=C2)C=NC=C1C8=CC(OC)=C(F)C(OC)=C8
22	CC1=C(C2=CC=C(N3CCN(CC4CCN(C5=CC(C(N(C6CCC(NC6=O)=O)C7=O)=O)=C7C=C5)C4)CC3)C=C2)C=NC=C1C8=CC(OC)=C(F)C(OC)=C8
23	CC1=C(C2=CC=C(N3CCN(C(C4CCN(C5=CC(C(N(C6CCC(NC6=O)=O)C7=O)=O)=C7C=C5)C4)=O)CC3)C=C2)C=NC=C1C8=CC(OC)=C(F)C(OC)=C8
24	CC1=C(C2=CC=C(N3CCN(C(C4=CC=C(OC)C(N5C(NC(CC5)=O)=O)=C4)=O)CC3)C=C2)C=NC=C1C6=CC(OC)=C(F)C(OC)=C6
